# Supplementary material for: Reliability of genomic evaluation for egg quality traits in layers
Source: BMC Genet. 2020 Feb 11;21:17. doi: 10.1186/s12863-020-0820-2 (PMC7014768; doi:10.1186/s12863-020-0820-2)
Supplement: Supplementary file 1 — Additional file 1 Estimates of (G)EBVs relative accuracy in candidate populations with respect to cC traits. Traits: EW: Egg Weight; ESC: Eggshell Colour; ESS: Eggshell Strength; AH: Albumen Height; ESshape: Eggshell shape index. Candidates: C1: male candidates from G1; C2: male candidates from G1 and G2; F: female candidates from G2. Multi-trait evaluations were performed for the five traits using BLUP (EBV) and ssGBLUP (GEBV) methodologies. Case 1: evaluation at birth; Case 2: evaluation at 60 weeks of age; Case 3: evaluation at 140 weeks of age. In parentheses are groups determined by the Hotelling-Williams test at a confidence level of 95%. Groups a, b and c are used when EBVs correlations are compared to other EBVs correlations; d, e, f are used when GEBVs correlations are compared to other GEBVs. [file 12863_2020_820_MOESM1_ESM.csv]

Traits	Candidates	EBV Case 1	GEBV Case 1	EBV Case 2	GEBV Case 2	EBV Case 3	GEBV Case 3
EW	C1	0.23 (a)	0.22 (d)	0.48 (b)	0.45 (e)	0.99 (c)	0.98 (f)
EW	C2	0.22 (a)	0.30 (d)	0.45 (b)	0.47 (e)	-	-
EW	F	0.19 (a)	0.32 (d)	0.49 (b)	0.53 (e)	-	-
ESC	C1	0.36 (a)	0.26 (d)	0.61 (b)	0.61 (e)	0.99 (c)	0.98 (f)
ESC	C2	0.26 (a)	0.33 (d)	0.52 (b)	0.56 (e)	-	-
ESC	F	0.38 (a)	0.43 (d)	0.65 (b)	0.67 (e)	-	-
ESS	C1	0.30 (a)	0.35 (d)	0.52 (b)	0.58 (e)	0.98 (c)	0.97 (f)
ESS	C2	0.42 (a)	0.42 (d)	0.49 (a)	0.54 (e)	-	-
ESS	F	0.36 (a)	0.44 (d)	0.64 (b)	0.69 (e)	-	-
AH	C1	0.32 (a)	0.36 (d)	0.46 (a)	0.50 (e)	0.99 (b)	0.97 (f)
AH	C2	0.32 (a)	0.37 (d)	0.50 (b)	0.53 (e)	-	-
AH	F	0.30 (b)	0.38 (d)	0.55 (b)	0.62 (e)	-	-
ESshape	C1	0.23 (a)	0.32 (d)	0.44 (b)	0.50 (e)	0.99 (c)	0.97 (f)
ESshape	C2	0.24 (a)	0.43 (d)	0.46 (b)	0.56 (e)	-	-
ESshape	F	0.47 (b)	0.57 (d)	0.68 (b)	0.76 (e)	-	-
