# Supplementary material for: Reliability of genomic evaluation for egg quality traits in layers
Source: BMC Genet. 2020 Feb 11;21:17. doi: 10.1186/s12863-020-0820-2 (PMC7014768; doi:10.1186/s12863-020-0820-2)
Supplement: Supplementary file 2 — Additional file 2 Estimates of (G)EBVs relative accuracy in candidate populations with respect to iC traits. Traits: EW: Egg Weight; ESC: Eggshell Colour; ESS: Eggshell Strength; AH: Albumen Height; ESshape: Eggshell shape index. Candidates: C1: male candidates from G1; C2: male candidates from G1 and G2; F: female candidates from G2. Multi-trait evaluations were performed for the five traits using BLUP (EBV) and ssGBLUP (GEBV) methodologies. Case 1: evaluation at birth; Case 2: evaluation at 80 weeks of age; Case 3: evaluation at 160 weeks of age. In parentheses are groups determined by the Hotelling-Williams test at a confidence level of 95%. Groups a, b and c are used when EBVs correlations are compared to other EBVs correlations; d, e, f are used when GEBVs correlations are compared to other GEBVs. [file 12863_2020_820_MOESM2_ESM.csv]

Traits	Candidates	EBV Case 1	GEBV Case 1	EBV Case 2	GEBV Case 2	EBV Case 3	GEBV Case 3
EW	C1	0.37 (a)	0.43 (d)	0.54 (a)	0.60 (e)	0.99 (b)	0.98 (f)
EW	C2	0.35 (a)	0.54 (d)	0.49 (b)	0.63 (d)	-	-
EW	F	0.34 (a)	0.44 (d)	0.94 (b)	0.93 (e)	-	-
ESC	C1	0.23 (a)	0.27 (d)	0.48 (b)	0.48 (e)	0.99 (c)	0.99 (f)
ESC	C2	0.30 (a)	0.42 (d)	0.35 (a)	0.54 (e)	-	-
ESC	F	0.46 (a)	0.54 (d)	0.97 (b)	0.96 (e)	-	-
ESS	C1	0.47 (a)	0.48 (d)	0.56 (a)	0.62 (d)	0.99 (b)	0.98 (e)
ESS	C2	0.49 (a)	0.52 (d)	0.57 (a)	0.71 (e)	-	-
ESS	F	0.30 (a)	0.44 (d)	0.94 (b)	0.94 (e)	-	-
AH	C1	0.44 (a)	0.50 (d)	0.55 (b)	0.63 (d)	0.99 (c)	0.99 (e)
AH	C2	0.40 (a)	0.55 (d)	0.53 (b)	0.69 (e)	-	-
AH	F	0.35 (a)	0.45 (d)	0.96 (b)	0.96 (e)	-	-
ESshape	C1	0.30 (a)	0.43 (d)	0.53 (b)	0.60 (e)	0.99 (c)	0.98 (f)
ESshape	C2	0.47 (a)	0.50 (d)	0.59 (a)	0.67 (e)	-	-
ESshape	F	0.50 (a)	0.60 (d)	0.98 (b)	0.97 (e)	-	-
