# Supplementary material for: Reliability of genomic evaluation for egg quality traits in layers
Source: BMC Genet. 2020 Feb 11;21:17. doi: 10.1186/s12863-020-0820-2 (PMC7014768; doi:10.1186/s12863-020-0820-2)
Supplement: Supplementary file 3 — Additional file 3 Bias of (G)EBVs in candidate populations with respect to cC traits. Traits: EW: Egg Weight; ESC: Eggshell Colour; ESS: Eggshell Strength; AH: Albumen Height; ESshape: Eggshell shape index. Candidates: C1: male candidates from G1; C2: male candidates from G1 and G2; F: female candidates from G2. Multi-trait evaluations were performed for the five traits using BLUP (EBV) and ssGBLUP (GEBV) methodologies. Case 1: evaluation at birth; Case 2: evaluation at 60 weeks of age; Case 3: evaluation at 140 weeks of age [file 12863_2020_820_MOESM3_ESM.csv]

Traits	Candidates	EBV Case 1	GEBV Case 1	EBV Case 2	GEBV Case 2	EBV Case 3	GEBV Case 3
EW	C1	0.01	-0.05	-0.02	-0.07	0.0	0.0
EW	C2	-0.03	-0.08	-0.02	-0.05	-	-
EW	F	0.13	0.09	0	0.01	-	-
ESC	C1	-0.04	-0.11	0.01	-0.07	0.01	-0.01
ESC	C2	0.07	0	0.01	-0.01	-	-
ESC	F	0.10	0.02	0.01	-0.04	-	-
ESS	C1	-0.02	-0.05	-0.0	-0.03	-0.0	-0.01
ESS	C2	0.03	0	0	-0.02	-	-
ESS	F	0	-0.03	0	-0.01	-	-
AH	C1	0.02	-0.02	-0.02	-0.03	-0.0	-0.01
AH	C2	0	-0.02	-0.01	-0.02	-	-
AH	F	0.01	-0.01	0	-0.01	-	-
ESshape	C1	-0.01	-0.02	-0.01	-0.02	-0.0	0.0
ESshape	C2	0.01	0	-0.01	0	-	-
ESshape	F	-0.04	-0.04	0	-0.01	-	-
