# Supplementary material for: Reliability of genomic evaluation for egg quality traits in layers
Source: BMC Genet. 2020 Feb 11;21:17. doi: 10.1186/s12863-020-0820-2 (PMC7014768; doi:10.1186/s12863-020-0820-2)
Supplement: Supplementary file 4 — Additional file 4 Bias of (G)EBVs in candidate populations with respect to iC traits. Traits: EW: Egg Weight; ESC: Eggshell Colour; ESS: Eggshell Strength; AH: Albumen Height; ESshape: Eggshell shape index. Candidates: C1: male candidates from G1; C2: male candidates from G1 and G2; F: female candidates from G2. Multi-trait evaluations were performed for the five traits using BLUP (EBV) and ssGBLUP (GEBV) methodologies. Case 1: evaluation at birth; Case 2: evaluation at 80 weeks of age; Case 3: evaluation at 160 weeks of age [file 12863_2020_820_MOESM4_ESM.csv]

Traits	Candidates	EBV Case 1	GEBV Case 1	EBV Case 2	GEBV Case 2	EBV Case 3	GEBV Case 3
EW	C1	0.02	0.08	0.0	0.05	-0.0	0.0
EW	C2	0.02	0.01	0.03	-0.01	-	-
EW	F	0.04	0.06	0	-0.01	-	-
ESC	C1	0.02	-0.04	0.01	-0.04	-0.01	-0.03
ESC	C2	0.07	-0.01	0.03	-0.02	-	-
ESC	F	0.08	0	-0.01	-0.04	-	-
ESS	C1	0.02	-0.0	-0.01	0.01	-0.01	-0.01
ESS	C2	-0.02	-0.05	-0.01	-0.02	-	-
ESS	F	0.02	0.01	-0.01	-0.01	-	-
AH	C1	-0.03	-0.0	-0.02	-0.01	0.0	-0.0
AH	C2	-0.02	-0.03	-0.02	-0.04	-	-
AH	F	0.02	0.02	0	0	-	-
ESshape	C1	-0.02	0.03	-0.02	0.03	-0.02	0.01
ESshape	C2	-0.01	-0.01	-0.01	-0.01	-	-
ESshape	F	0.03	0.03	-0.02	-0.01	-	-
