# Supplementary material for: Reliability of genomic evaluation for egg quality traits in layers
Source: BMC Genet. 2020 Feb 11;21:17. doi: 10.1186/s12863-020-0820-2 (PMC7014768; doi:10.1186/s12863-020-0820-2)
Supplement: Supplementary file 5 — Additional file 5 Slopes of regression for (G)EBVs in candidate populations with respect to cC traits. Traits: EW: Egg Weight; ESC: Eggshell Colour; ESS: Eggshell Strength; AH: Albumen Height; ESshape: Eggshell shape index. Candidates: C1: male candidates from G1; C2: male candidates from G1 and G2; F: female candidates from G2. Multi-trait evaluations were performed for the five traits using BLUP (EBV) and ssGBLUP (GEBV) methodologies. Case 1: evaluation at birth; Case 2: evaluation at 60 weeks of age; Case 3: evaluation at 140 weeks of age. [file 12863_2020_820_MOESM5_ESM.csv]

Traits	Candidates	EBV Case 1	GEBV Case 1	EBV Case 2	GEBV Case 2	EBV Case 3	GEBV Case 3
EW	C1	0.53	0.41	0.69	0.61	0.98	0.97
EW	C2	0.56	0.59	0.72	0.68	-	-
EW	F	0.34	0.42	0.77	0.68	-	-
ESC	C1	0.77	0.47	0.88	0.78	1.00	0.97
ESC	C2	0.59	0.50	0.69	0.67	-	-
ESC	F	0.83	0.61	0.88	0.76	-	-
ESS	C1	0.45	0.48	0.68	0.69	0.97	0.94
ESS	C2	0.66	0.61	0.66	0.64	-	-
ESS	F	0.68	0.69	0.88	0.86	-	-
AH	C1	0.77	0.66	0.66	0.65	0.97	0.95
AH	C2	0.82	0.75	0.86	0.83	-	-
AH	F	0.55	0.59	0.80	0.81	-	-
ESshape	C1	0.43	0.53	0.71	0.69	0.99	0.98
ESshape	C2	0.55	0.76	0.79	0.81	-	-
ESshape	F	1.19	0.96	0.93	0.92	-	-
