# Supplementary material for: Reliability of genomic evaluation for egg quality traits in layers
Source: BMC Genet. 2020 Feb 11;21:17. doi: 10.1186/s12863-020-0820-2 (PMC7014768; doi:10.1186/s12863-020-0820-2)
Supplement: Supplementary file 6 — Additional file 6 Slopes of regression for (G)EBVs in candidate populations with respect to iC traits. Traits: EW: Egg Weight; ESC: Eggshell Colour; ESS: Eggshell Strength; AH: Albumen Height; ESshape: Eggshell shape index. Candidates: C1: male candidates from G1; C2: male candidates from G1 and G2; F: female candidates from G2. Multi-trait evaluations were performed for the five traits using BLUP (EBV) and ssGBLUP (GEBV) methodologies. Case 1: evaluation at birth; Case 2: evaluation at 80 weeks of age; Case 3: evaluation at 160 weeks of age. [file 12863_2020_820_MOESM6_ESM.csv]

Traits	Candidates	EBV Case 1	GEBV Case 1	EBV Case 2	GEBV Case 2	EBV Case 3	GEBV Case 3
EW	C1	0.72	0.73	0.76	0.78	0.99	0.97
EW	C2	0.72	0.89	0.9	0.89	-	-
EW	F	0.48	0.56	0.98	0.97	-	-
ESC	C1	0.45	0.50	0.82	0.80	0.99	1.02
ESC	C2	0.54	0.57	0.54	0.66	-	-
ESC	F	0.81	0.76	0.99	0.98	-	-
ESS	C1	1.07	0.90	0.82	0.81	1.04	1.02
ESS	C2	0.91	0.75	0.84	0.83	-	-
ESS	F	0.48	0.49	0.96	0.93	-	-
AH	C1	0.90	0.96	0.97	1.00	1.00	0.97
AH	C2	0.82	0.94	0.97	0.98	-	-
AH	F	0.60	0.62	0.98	0.96	-	-
ESshape	C1	0.55	0.54	0.93	0.82	1.01	0.99
ESshape	C2	0.89	0.61	1.10	0.98	-	-
ESshape	F	0.96	0.76	0.98	0.97	-	-
